# Supplementary material for: Composite effects of gene determinants on the translation speed and density of ribosomes
Source: Genome Biol. 2011 Nov 3;12(11):R110. doi: 10.1186/gb-2011-12-11-r110 (PMC3334596; doi:10.1186/gb-2011-12-11-r110)
Supplement: Additional file 3 — Supplementary Table S1 - properties of ramps for GO groups. [file gb-2011-12-11-r110-S3.XLS]

## Sheet: Ramps_by_matrix
Ramps' properties for GO groups.
	tAI					Charge					Energy
	start	length	p_value	inside_mean	outside_mean	start	length	p_value	inside_mean	outside_mean	start	length	p_value	inside_mean	outside_mean
DNA metabolic process files	1	8	0.00417947	0.450593	0.456972	No ramp					1	33	0.000420032	-4.1612	-4.09211
RNA metabolic process files	1	24	9.73771e-12	0.460728	0.46969	1	13	4.42049e-06	0.040647	0.0152854	1	15	0.000442862	-4.16387	-4.11198
cell budding files	1	15	0.000198555	0.440388	0.466111	No ramp					1	19	1.12338e-08	-4.49541	-4.2186
cell cycle files	1	15	2.01577e-06	0.445911	0.456567	No ramp					1	46	2.52042e-16	-4.20307	-4.0627
cell wall organization files	1	7	0.000207304	0.446594	0.45768	4	3	0.0155587	0.0577236	0.0123786	1	16	0.00462249	-4.18213	-4.28416
cellular amino acid and derivative metabolic process files	1	1	0.00852369	0.480813	0.493109	1	8	0.000213302	0.0659363	0.0140421	No ramp
cellular aromatic compound metabolic process files	5	1	0.0333299	0.481502	0.499399	No ramp					No ramp
cellular carbohydrate metabolic process files	1	26	2.10312e-11	0.457842	0.481709	1	2	0.00583638	0.059949	0.00875012	2	11	3.28107e-15	-4.30675	-4.7251
cellular component morphogenesis files	1	15	0.000801852	0.441286	0.455742	No ramp					1	15	5.49875e-06	-4.37299	-4.14902
cellular homeostasis files	1	8	0.00405841	0.454696	0.467813	No ramp					2	21	0.566875	-4.47626	-4.49057
cellular lipid metabolic process files	1	1	0.0354677	0.454884	0.458316	No ramp					1	12	3.70648e-06	-4.34602	-4.51907
cellular protein catabolic process files	1	19	4.42101e-05	0.446109	0.463932	No ramp					1	13	0.0459327	-4.2377	-4.32314
cellular respiration files	1	23	2.43583e-06	0.451153	0.476692	1	22	1.39981e-10	0.12334	0.034146	4	20	0.334179	-4.7298	-4.68064
chromosome organization files	1	8	0.0116422	0.453208	0.460213	No ramp					1	53	5.4838e-07	-4.22429	-4.10662
chromosome segregation files	No ramp					No ramp					1	23	0.111419	-4.04306	-4.11383
cofactor metabolic process files	1	1	0.0420393	0.469343	0.482146	1	21	1.66674e-08	0.0840305	0.0136111	4	17	4.13793e-25	-4.49586	-4.93496
conjugation files	2	7	0.00795047	0.443571	0.458635	No ramp					1	10	0.0379383	-3.9459	-4.09366
cytokinesis files	1	8	8.62786e-05	0.437906	0.460101	No ramp					1	35	2.38474e-07	-4.33067	-4.12164
cytoskeleton organization files	No ramp					No ramp					1	20	0.000689168	-4.30108	-4.22007
generation of precursor metabolites and energy files	1	22	8.48336e-12	0.473349	0.499933	1	21	8.31923e-11	0.0839827	0.0213074	2	22	0.00405005	-4.5715	-4.72874
heterocycle metabolic process files	1	17	1.92369e-05	0.473553	0.494133	1	18	2.04256e-06	0.0560784	0.0103152	5	21	1.36134e-09	-4.75068	-4.95906
meiosis files	0	0	1	0	0	No ramp					1	18	0.00631125	-4.11167	-4.02857
membrane organization files	1	3	0.0127961	0.454491	0.466056	1	1	0.0379773	0.0404071	0.00751552	1	18	2.39504e-07	-4.38875	-4.24248
mitochondrion organization files	1	39	4.66653e-30	0.439864	0.471624	1	33	7.66796e-26	0.101813	0.0369772	1	16	0.000160497	-4.49011	-4.43058
nucleus organization files	1	13	0.00344284	0.437755	0.459451	No ramp					1	12	0.0349293	-4.61288	-4.41104
peroxisome organization files	1	17	0.000977909	0.417556	0.447757	No ramp					3	16	0.434576	-4.42671	-4.40501
protein complex biogenesis files	1	23	2.02967e-10	0.445836	0.464121	1	1	0.0224742	0.0384615	0.00783065	1	27	0.00377432	-4.29045	-4.21639
protein folding files	1	15	7.47573e-05	0.475096	0.507055	4	10	0.00378658	0.0454546	0.00299986	2	8	5.92979e-14	-4.20127	-4.94152
protein modification process files	1	39	2.88498e-11	0.442593	0.455245	2	2	0.0285961	0.0432116	0.013887	1	12	3.09325e-07	-4.141	-4.27483
pseudohyphal growth files	3	2	0.0451929	0.432591	0.449503	No ramp					1	9	0.0909895	-4.01763	-4.07733
response to chemical stimulus files	1	6	0.0013827	0.452426	0.462428	No ramp					1	13	1.95282e-09	-4.28597	-4.47304
response to stress files	1	16	3.16044e-07	0.45442	0.467061	4	1	0.0428621	0.0313338	0.0089843	2	48	8.28504e-05	-4.35927	-4.30322
ribosome biogenesis files	1	8	7.89761e-05	0.502113	0.51061	1	22	9.40496e-08	0.0754435	0.0195857	1	11	1.48366e-12	-3.90197	-4.10563
signal transduction files	1	2	0.00523166	0.438112	0.44969	No ramp					1	12	0.91493	-4.19186	-4.16893
sporulation resulting in formation of a cellular spore files	4	2	0.013806	0.446248	0.462493	No ramp					1	21	0.0596308	-4.30714	-4.37447
transcription files	1	7	0.000782044	0.449486	0.457271	No ramp					1	69	1.83872e-30	-4.28175	-4.04358
translation files	1	17	2.20293e-12	0.518843	0.540618	1	18	1.9859e-09	0.112769	0.0655165	2	11	2.7161e-06	-4.23004	-4.33857
transport files	1	28	7.23886e-21	0.455948	0.469255	2	1	0.0285356	0.0302058	0.0106019	1	19	0.000184294	-4.50526	-4.43999
transposition files	No ramp					No ramp					1	23	5.32998e-05	-4.4149	-4.11932
vacuole organization files	1	2	0.0215783	0.466444	0.481015	No ramp					2	18	0.0830631	-4.26102	-4.26922
vesicle organization files	5	2	0.0629418	0.449938	0.467404	No ramp					1	18	0.00984022	-4.14264	-3.92136
vitamin metabolic process files	No ramp					No ramp					No ramp
